# Supplementary material for: Enhanced Detection of Residual Breast Cancer Post-Excisional Biopsy: Comparative Analysis of Contrast-Enhanced MRI with and Without Diffusion-Weighted Imaging
Source: Tomography. 2025 Jan 20;11(1):10. doi: 10.3390/tomography11010010 (PMC11769435; doi:10.3390/tomography11010010)
Supplement: Supplementary file 1 [file tomography-11-00010-s001.zip]

Archive with 1 entries (1 files):
- tomography-3388761-supplementary.pdf
